# Supplementary material for: Structured and disordered regions of Ataxin-2 contribute differently to the specificity and efficiency of mRNP granule formation
Source: PLoS Genet. 2024 May 20;20(5):e1011251. doi: 10.1371/journal.pgen.1011251 (PMC11166328; doi:10.1371/journal.pgen.1011251)
Supplement: S1 Dataset — (ZIP) [file pgen.1011251.s003.zip › Source_data_Graphs/Figure 1C-source data.xlsx]

## Sheet: Sheet 1
chr.x
