# Supplementary material for: Structured and disordered regions of Ataxin-2 contribute differently to the specificity and efficiency of mRNP granule formation
Source: PLoS Genet. 2024 May 20;20(5):e1011251. doi: 10.1371/journal.pgen.1011251 (PMC11166328; doi:10.1371/journal.pgen.1011251)
Supplement: S1 Dataset — (ZIP) [file pgen.1011251.s003.zip › Source_data_Graphs/Figure 5B-Source data.xlsx]

## Sheet: 1DO
Counts											Percentages
Genotype	Timepoint	Replicates									Genotype	Timepoint	Replicates
Atx2-ADARcd	Time	Replicate 1	Replicate 2	Replicate 3	Replicate 4	Replicate 5	Replicate 6	Replicate 7	Replicate 8		Atx2-ADARcd	Time	Replicate 1	Replicate 2	Replicate 3	Replicate 4	Replicate 5	Replicate 6	Replicate 7	Replicate 8
	2	2	2	2	2	2	2	2	2			2	40	20	22.2222	20	33.3333	28.5714	33.3333	22.2222
	4	4	6	4	6	5	4	5	6			4	80	60	44.4444	60	83.3333	57.1429	83.3333	66.6667
	6	5	8	5	9	5	6	6	9			6	100	80	55.5556	90	83.3333	85.7143	100	100
	8	5	8	7	9	6	6	5	9			8	100	80	77.7778	90	100	85.7143	83.3333	100
	10	5	9	7	10	6	7	6	9			10	100	90	77.7778	100	100	100	100	100
	12	5	9	7	10	6	7	6	9			12	100	90	77.7778	100	100	100	100	100
	14	5	10	7	10	6	7	6	9			14	100	100	77.7778	100	100	100	100	100
	16	5	10	8	10	6	7	6	9			16	100	100	88.8889	100	100	100	100	100
	18	5	10	7	10	6	7	6	9			18	100	100	77.7778	100	100	100	100	100
	20	5	10	7	10	6	7	5	9			20	100	100	77.7778	100	100	100	83.3333	100
	Total Flies	5	10	9	10	6	7	6	9			Total Flies	100	100	100	100	100	100	100	100
Atx2ΔLsm-ADARcd	Time	Replicate 1	Replicate 2	Replicate 3	Replicate 4	Replicate 5	Replicate 6	Replicate 7	Replicate 8		Atx2ΔLsm-ADARcd	Time	Replicate 1	Replicate 2	Replicate 3	Replicate 4	Replicate 5	Replicate 6	Replicate 7	Replicate 8
	2	2	2	1	2	5	2	3	2			2	22.2222	20	14.2857	33.3333	62.5	22.2222	30	22.2222
	4	7	5	5	5	8	7	6	4			4	77.7778	50	71.4286	83.3333	100	77.7778	60	44.4444
	6	8	8	6	5	8	7	9	7			6	88.8889	80	85.7143	83.3333	100	77.7778	90	77.7778
	8	9	9	7	6	8	7	9	9			8	100	90	100	100	100	77.7778	90	100
	10	9	10	7	6	8	8	9	9			10	100	100	100	100	100	88.8889	90	100
	12	9	9	7	6	8	8	10	9			12	100	90	100	100	100	88.8889	100	100
	14	9	10	7	6	8	8	10	9			14	100	100	100	100	100	88.8889	100	100
	16	9	9	7	6	8	8	10	9			16	100	90	100	100	100	88.8889	100	100
	18	9	9	7	6	8	8	10	9			18	100	90	100	100	100	88.8889	100	100
	20	9	9	7	6	8	8	10	9			20	100	90	100	100	100	88.8889	100	100
	Total Flies	9	10	7	6	8	9	10	9			Total Flies	100	100	100	100	100	100	100	100
Atx2ΔPAM2-ADARcd	Time	Replicate 1	Replicate 2	Replicate 3	Replicate 4	Replicate 5	Replicate 6	Replicate 7	Replicate 8		Atx2ΔPAM2-ADARcd	Time	Replicate 1	Replicate 2	Replicate 3	Replicate 4	Replicate 5	Replicate 6	Replicate 7	Replicate 8
	2	1	0	2	2	3	4	2	2			2	16.6667	0	20	22.2222	50	57.1429	20	28.5714
	4	5	3	8	6	4	4	8	6			4	83.3333	50	80	66.6667	66.6667	57.1429	80	85.7143
	6	6	5	9	7	5	6	9	7			6	100	83.3333	90	77.7778	83.3333	85.7143	90	100
	8	6	5	9	8	6	7	10	7			8	100	83.3333	90	88.8889	100	100	100	100
	10	6	6	9	8	6	7	10	7			10	100	100	90	88.8889	100	100	100	100
	12	6	6	9	8	6	7	10	7			12	100	100	90	88.8889	100	100	100	100
	14	6	6	9	8	6	7	10	7			14	100	100	90	88.8889	100	100	100	100
	16	6	6	10	8	6	7	10	7			16	100	100	100	88.8889	100	100	100	100
	18	6	6	10	8	6	7	10	7			18	100	100	100	88.8889	100	100	100	100
	20	6	5	10	8	6	7	10	7			20	100	83.3333	100	88.8889	100	100	100	100
	Total Flies	6	6	10	9	6	7	10	7			Total Flies	100	100	100	100	100	100	100	100
Atx2ΔcIDR-ADARcd	Time	Replicate 1	Replicate 2	Replicate 3	Replicate 4	Replicate 5	Replicate 6	Replicate 7	Replicate 8		Atx2ΔcIDR-ADARcd	Time	Replicate 1	Replicate 2	Replicate 3	Replicate 4	Replicate 5	Replicate 6	Replicate 7	Replicate 8
	2	3	5	2	0	0	1	0	0			2	27.2727	50	25	0	0	11.1111	0	0
	4	8	8	5	4	5	5	7	6			4	72.7273	80	62.5	57.1429	55.5556	55.5556	77.7778	60
	6	9	10	7	4	8	7	8	10			6	81.8182	100	87.5	57.1429	88.8889	77.7778	88.8889	100
	8	11	9	7	5	8	7	8	10			8	100	90	87.5	71.4286	88.8889	77.7778	88.8889	100
	10	11	9	8	6	9	9	9	10			10	100	90	100	85.7143	100	100	100	100
	12	11	10	8	6	9	9	9	10			12	100	100	100	85.7143	100	100	100	100
	14	11	9	8	6	9	8	9	10			14	100	90	100	85.7143	100	88.8889	100	100
	16	11	10	8	6	9	8	9	10			16	100	100	100	85.7143	100	88.8889	100	100
	18	11	10	8	6	9	8	9	10			18	100	100	100	85.7143	100	88.8889	100	100
	20	11	10	8	6	9	9	8	10			20	100	100	100	85.7143	100	100	88.8889	100
	Total Flies	11	10	8	7	9	9	9	10			Total Flies	100	100	100	100	100	100	100	100

## Sheet: 15DO
Counts												Percentages
Genotype	Timepoint	Replicates										Genotype	Timepoint	Replicates
Atx2-ADARcd	Time	Replicate 1	Replicate 2	Replicate 3	Replicate 4	Replicate 5	Replicate 6	Replicate 7	Replicate 8	Replicate 9		Atx2-ADARcd	Time	Replicate 1	Replicate 2	Replicate 3	Replicate 4	Replicate 5	Replicate 6	Replicate 7	Replicate 8	Replicate 9
	2	0	1	1	0	0	0	0	0	0			2	0	16.6667	12.5	0	0	0	0	0	0
	4	0	1	1	0	1	0	0	1	1			4	0	16.6667	12.5	0	16.6667	0	0	16.6667	12.5
	6	1	1	2	0	1	1	1	2	2			6	11.1111	16.6667	25	0	16.6667	11.1111	11.1111	33.3333	25
	8	2	2	4	1	1	2	1	2	3			8	22.2222	33.3333	50	14.2857	16.6667	22.2222	11.1111	33.3333	37.5
	10	3	3	4	1	0	2	1	4	4			10	33.3333	50	50	14.2857	0	22.2222	11.1111	66.6667	50
	12	4	3	5	1	0	3	1	4	5			12	44.4444	50	62.5	14.2857	0	33.3333	11.1111	66.6667	62.5
	14	5	3	6	1	0	3	1	3	5			14	55.5556	50	75	14.2857	0	33.3333	11.1111	50	62.5
	16	5	4	6	1	0	4	2	4	6			16	55.5556	66.6667	75	14.2857	0	44.4444	22.2222	66.6667	75
	18	6	4	6	1	1	4	2	4	6			18	66.6667	66.6667	75	14.2857	16.6667	44.4444	22.2222	66.6667	75
	20	6	4	6	1	1	4	2	4	6			20	66.6667	66.6667	75	14.2857	16.6667	44.4444	22.2222	66.6667	75
	Total Flies	9	6	8	7	6	9	9	6	8			Total Flies	100	100	100	100	100	100	100	100	100
Atx2ΔLsm-ADARcd	Time	Replicate 1	Replicate 2	Replicate 3	Replicate 4	Replicate 5	Replicate 6	Replicate 7	Replicate 8	Replicate 9		Atx2ΔLsm-ADARcd	Time	Replicate 1	Replicate 2	Replicate 3	Replicate 4	Replicate 5	Replicate 6	Replicate 7	Replicate 8	Replicate 9
	2	0	0	0	1	0	1	1	1	0			2	0	0	0	14.2857	0	25	12.5	16.6667	0
	4	1	0	0	1	0	1	2	3	1			4	14.2857	0	0	14.2857	0	25	25	50	12.5
	6	1	0	0	1	1	1	2	3	2			6	14.2857	0	0	14.2857	14.2857	25	25	50	25
	8	2	0	1	1	2	2	3	3	2			8	28.5714	0	12.5	14.2857	28.5714	50	37.5	50	25
	10	2	1	1	1	3	1	3	4	3			10	28.5714	11.1111	12.5	14.2857	42.8571	25	37.5	66.6667	37.5
	12	3	1	1	1	4	1	4	4	3			12	42.8571	11.1111	12.5	14.2857	57.1429	25	50	66.6667	37.5
	14	3	1	1	1	4	1	4	4	3			14	42.8571	11.1111	12.5	14.2857	57.1429	25	50	66.6667	37.5
	16	4	2	2	1	5	1	4	4	4			16	57.1429	22.2222	25	14.2857	71.4286	25	50	66.6667	50
	18	4	2	2	1	4	2	4	4	4			18	57.1429	22.2222	25	14.2857	57.1429	50	50	66.6667	50
	20	4	1	2	1	4	2	4	4	4			20	57.1429	11.1111	25	14.2857	57.1429	50	50	66.6667	50
	Total Flies	7	9	8	7	7	4	8	6	8			Total Flies	100	100	100	100	100	100	100	100	100
Atx2ΔPAM2-ADARcd	Time	Replicate 1	Replicate 2	Replicate 3	Replicate 4	Replicate 5	Replicate 6	Replicate 7	Replicate 8	Replicate 9		Atx2ΔPAM2-ADARcd	Time	Replicate 1	Replicate 2	Replicate 3	Replicate 4	Replicate 5	Replicate 6	Replicate 7	Replicate 8	Replicate 9
	2	1	1	0	1	1	0	0	1	1			2	14.2857	16.6667	0	16.6667	16.6667	0	0	16.6667	11.1111
	4	2	2	0	2	2	1	0	3	4			4	28.5714	33.3333	0	33.3333	33.3333	14.2857	0	50	44.4444
	6	3	3	1	3	4	2	4	3	6			6	42.8571	50	20	50	66.6667	28.5714	57.1429	50	66.6667
	8	3	4	1	4	4	3	6	4	7			8	42.8571	66.6667	20	66.6667	66.6667	42.8571	85.7143	66.6667	77.7778
	10	3	6	1	4	4	3	6	4	7			10	42.8571	100	20	66.6667	66.6667	42.8571	85.7143	66.6667	77.7778
	12	3	6	1	4	4	3	6	4	7			12	42.8571	100	20	66.6667	66.6667	42.8571	85.7143	66.6667	77.7778
	14	3	6	1	4	4	4	6	4	8			14	42.8571	100	20	66.6667	66.6667	57.1429	85.7143	66.6667	88.8889
	16	4	6	1	5	4	4	6	5	8			16	57.1429	100	20	83.3333	66.6667	57.1429	85.7143	83.3333	88.8889
	18	4	6	1	5	5	4	6	5	8			18	57.1429	100	20	83.3333	83.3333	57.1429	85.7143	83.3333	88.8889
	20	4	6	1	5	4	4	6	5	8			20	57.1429	100	20	83.3333	66.6667	57.1429	85.7143	83.3333	88.8889
	Total Flies	7	6	5	6	6	7	7	6	9			Total Flies	100	100	100	100	100	100	100	100	100
Atx2ΔcIDR-ADARcd	Time	Replicate 1	Replicate 2	Replicate 3	Replicate 4	Replicate 5	Replicate 6	Replicate 7	Replicate 8	Replicate 9		Atx2ΔcIDR-ADARcd	Time	Replicate 1	Replicate 2	Replicate 3	Replicate 4	Replicate 5	Replicate 6	Replicate 7	Replicate 8	Replicate 9
	2	2	1	1	1	2	1	1	1	0			2	20	12.5	14.2857	11.1111	40	14.2857	12.5	14.2857	0
	4	5	2	1	5	2	2	3	2	2			4	50	25	14.2857	55.5556	40	28.5714	37.5	28.5714	25
	6	6	4	3	5	3	4	5	3	4			6	60	50	42.8571	55.5556	60	57.1429	62.5	42.8571	50
	8	8	5	4	5	3	5	5	4	4			8	80	62.5	57.1429	55.5556	60	71.4286	62.5	57.1429	50
	10	8	6	5	6	3	6	6	6	5			10	80	75	71.4286	66.6667	60	85.7143	75	85.7143	62.5
	12	8	6	5	6	4	6	7	6	5			12	80	75	71.4286	66.6667	80	85.7143	87.5	85.7143	62.5
	14	8	6	5	7	4	6	7	6	5			14	80	75	71.4286	77.7778	80	85.7143	87.5	85.7143	62.5
	16	8	6	5	7	4	5	7	6	5			16	80	75	71.4286	77.7778	80	71.4286	87.5	85.7143	62.5
	18	8	6	5	7	4	5	7	6	5			18	80	75	71.4286	77.7778	80	71.4286	87.5	85.7143	62.5
	20	8	6	4	7	4	5	7	6	5			20	80	75	57.1429	77.7778	80	71.4286	87.5	85.7143	62.5
	Total Flies	10	8	7	9	5	7	8	7	8			Total Flies	100	100	100	100	100	100	100	100	100
