# Supplementary material for: Structured and disordered regions of Ataxin-2 contribute differently to the specificity and efficiency of mRNP granule formation
Source: PLoS Genet. 2024 May 20;20(5):e1011251. doi: 10.1371/journal.pgen.1011251 (PMC11166328; doi:10.1371/journal.pgen.1011251)
Supplement: S1 Dataset — (ZIP) [file pgen.1011251.s003.zip › Source_data_Graphs/Figure 1-source data.xlsx]

## Sheet: Sheet1
chr	start	end	CG	Replicate 1 edit percentage	Replicate 2 edit percentage	Average edit percentage	chr_coord
chr2L	1009080	1009081	IA-2	17.1	15.5	16.3	chr2L_1009081_IA-2
chr2L	1009440	1009441	IA-2	31.7	38.8	35.25	chr2L_1009441_IA-2
chr2L	1011482	1011483	IA-2	31.7	34.7	33.2	chr2L_1011483_IA-2
chr2L	13505104	13505105	B4	22.4	17.48	19.94	chr2L_13505105_B4
chr2L	17188307	17188308	beat-IIIc	18	21.7	19.85	chr2L_17188308_beat-IIIc
chr2L	19746161	19746162	CG10631	25.65	19.4	22.52	chr2L_19746162_CG10631
chr2L	20056018	20056019	sNPF	16	24.3	20.15	chr2L_20056019_sNPF
chr2L	7891375	7891376	Snoo	18.5	16.7	17.6	chr2L_7891376_Snoo
chr2L	8113160	8113161	Bsg	17.4	19.05	18.23	chr2L_8113161_Bsg
chr2L	8113894	8113895	Bsg	16.82	28.7	22.76	chr2L_8113895_Bsg
chr2L	8116005	8116006	Bsg	18.2	27.4	22.8	chr2L_8116006_Bsg
chr2L	9256901	9256902	Ggamma30A	19.5	32.6	26.05	chr2L_9256902_Ggamma30A
chr2L	9292530	9292531	Ggamma30A	42	54.4	48.2	chr2L_9292531_Ggamma30A
chr2L	9292829	9292830	Ggamma30A	42.6	53.55	48.08	chr2L_9292830_Ggamma30A
chr2L	9295031	9295032	Ggamma30A	23.5	26	24.75	chr2L_9295032_Ggamma30A
chr2R	12085463	12085464	jeb	16	28.4	22.2	chr2R_12085464_jeb
chr2R	13513577	13513578	Vmat	64.2	63.9	64.05	chr2R_13513578_Vmat
chr2R	13513654	13513655	Vmat	27.7	33.45	30.58	chr2R_13513655_Vmat
chr2R	13513732	13513733	Vmat	24	29.75	26.88	chr2R_13513733_Vmat
chr2R	13513762	13513763	Vmat	44.55	47.3	45.92	chr2R_13513763_Vmat
chr2R	13514350	13514351	Vmat	37.7	38.5	38.1	chr2R_13514351_Vmat
chr2R	13519080	13519081	Vmat	18.1	20.8	19.45	chr2R_13519081_Vmat
chr2R	23690701	23690702	Pal2	17.3	17.2	17.25	chr2R_23690702_Pal2
chr2R	24213943	24213944	CG30419	27.8	22.98	25.39	chr2R_24213944_CG30419
chr2R	24214234	24214235	CG30419	24.2	26.1	25.15	chr2R_24214235_CG30419
chr2R	24214648	24214649	CG30419	16.4	15.9	16.15	chr2R_24214649_CG30419
chr2R	24215193	24215194	CG30419	43.5	29.7	36.6	chr2R_24215194_CG30419
chr2R	24229341	24229342	CG30419	20.8	16.3	18.55	chr2R_24229342_CG30419
chr2R	6914804	6914805	CG30158	16.4	16	16.2	chr2R_6914805_CG30158
chr2R	6920815	6920816	CG30158	33.92	40.48	37.2	chr2R_6920816_CG30158
chr2R	6921435	6921436	CG30158	17.5	41.9	29.7	chr2R_6921436_CG30158
chr2R	6921976	6921977	CG30158	36	40.2	38.1	chr2R_6921977_CG30158
chr2R	7718070	7718071	CG18812	15.9	19.7	17.8	chr2R_7718071_CG18812
chr2R	9473772	9473773	Camta	21.75	30.18	25.96	chr2R_9473773_Camta
chr2R	9479421	9479422	Camta	23.1	26	24.55	chr2R_9479422_Camta
chr2R	9480019	9480020	Camta	32	41	36.5	chr2R_9480020_Camta
chr2R	9910328	9910329	FMRFa	42.5	25	33.75	chr2R_9910329_FMRFa
chr3L	11498209	11498210	chrb	15.82	20.5	18.16	chr3L_11498210_chrb
chr3L	12267895	12267896	CG32100	20	16.1	18.05	chr3L_12267896_CG32100
chr3L	1504295	1504296	Psa	18.6	15.9	17.25	chr3L_1504296_Psa
chr3L	1521650	1521651	Psa	18.5	34.6	26.55	chr3L_1521651_Psa
chr3L	1543675	1543676	CG7852	15.5	22	18.75	chr3L_1543676_CG7852
chr3L	17062355	17062356	Rbp6	15.2	18.5	16.85	chr3L_17062356_Rbp6
chr3L	17147382	17147383	Rbp6	18.23	26.62	22.42	chr3L_17147383_Rbp6
chr3L	17345219	17345220	Mip	29.9	27.2	28.55	chr3L_17345220_Mip
chr3L	17345290	17345291	Mip	17.9	16.9	17.4	chr3L_17345291_Mip
chr3L	19066983	19066984	Mkp3	18.9	15.7	17.3	chr3L_19066984_Mkp3
chr3L	21494821	21494822	Hr78	27.1	18.4	22.75	chr3L_21494822_Hr78
chr3L	21831417	21831418	CG7148	15.8	28.6	22.2	chr3L_21831418_CG7148
chr3L	21930851	21930852	mub	15	17.2	16.1	chr3L_21930852_mub
chr3L	21931110	21931111	mub	15.1	20.1	17.6	chr3L_21931111_mub
chr3L	22061206	22061207	Oct-TyrR	15.4	16.7	16.05	chr3L_22061207_Oct-TyrR
chr3L	22877661	22877662	Chro	35.3	45.7	40.5	chr3L_22877662_Chro
chr3L	23148124	23148125	CG32350	27.4	35.3	31.35	chr3L_23148125_CG32350
chr3L	23747549	23747550	CG17698	40.27	28.95	34.61	chr3L_23747550_CG17698
chr3L	23934990	23934991	CG40470	23.5	22.05	22.77	chr3L_23934991_CG40470
chr3L	3910071	3910072	Eip63F-1	20	24.5	22.25	chr3L_3910072_Eip63F-1
chr3L	3954338	3954339	CG12605	35.2	40.8	38	chr3L_3954339_CG12605
chr3L	3954933	3954934	CG12605	35.42	51.1	43.26	chr3L_3954934_CG12605
chr3L	3957068	3957069	CG12605	21.8	26.7	24.25	chr3L_3957069_CG12605
chr3L	3957671	3957672	CG12605	18.9	22.2	20.55	chr3L_3957672_CG12605
chr3L	3961590	3961591	CG12605	18.3	18.5	18.4	chr3L_3961591_CG12605
chr3L	3992789	3992790	scrt	21.08	27.28	24.18	chr3L_3992790_scrt
chr3L	4092142	4092143	CG14989	15.88	18.6	17.24	chr3L_4092143_CG14989
chr3L	4113123	4113124	Ack	18.4	16.7	17.55	chr3L_4113124_Ack
chr3L	4113297	4113298	Ack	18.4	17.9	18.15	chr3L_4113298_Ack
chr3L	572527	572528	hipk	29.8	31	30.4	chr3L_572528_hipk
chr3L	572530	572531	hipk	42.7	43	42.85	chr3L_572531_hipk
chr3L	575712	575713	hipk	36.12	52.92	44.52	chr3L_575713_hipk
chr3L	575753	575754	hipk	31.7	49.6	40.65	chr3L_575754_hipk
chr3L	576730	576731	hipk	17.1	15.2	16.15	chr3L_576731_hipk
chr3L	577020	577021	hipk	20	16.9	18.45	chr3L_577021_hipk
chr3L	577417	577418	hipk	51.42	62.12	56.77	chr3L_577418_hipk
chr3L	577970	577971	hipk	21.4	25.9	23.65	chr3L_577971_hipk
chr3L	578186	578187	hipk	18.2	24.9	21.55	chr3L_578187_hipk
chr3L	578453	578454	hipk	25.7	32.7	29.2	chr3L_578454_hipk
chr3L	579335	579336	hipk	18.1	17	17.55	chr3L_579336_hipk
chr3L	579634	579635	hipk	20.5	19.8	20.15	chr3L_579635_hipk
chr3L	580103	580104	hipk	63.1	67.7	65.4	chr3L_580104_hipk
chr3L	580500	580501	hipk	15.6	18.1	16.85	chr3L_580501_hipk
chr3L	580932	580933	hipk	17.9	24.1	21	chr3L_580933_hipk
chr3L	8970787	8970788	CG5026	17.9	16.7	17.3	chr3L_8970788_CG5026
chr3L	8993382	8993383	smg	25.9	15.3	20.6	chr3L_8993383_smg
chr3L	9074752	9074753	Tequila	29.8	19.5	24.65	chr3L_9074753_Tequila
chr3L	9103274	9103275	bol	23.9	26.3	25.1	chr3L_9103275_bol
chr3L	9136454	9136455	Use1	25	16	20.5	chr3L_9136455_Use1
chr3L	9669496	9669497	fry	18.2	18.2	18.2	chr3L_9669497_fry
chr3L	9945905	9945906	CG34356	19.4	32.1	25.75	chr3L_9945906_CG34356
chr3R	10158991	10158992	Invadolysin	17.9	18.2	18.05	chr3R_10158992_Invadolysin
chr3R	10862820	10862821	CG6574	20.8	33.3	27.05	chr3R_10862821_CG6574
chr3R	10877257	10877258	CR45195	32.7	19.5	26.1	chr3R_10877258_CR45195
chr3R	10889941	10889942	Leash	18.2	18.8	18.5	chr3R_10889942_Leash
chr3R	13224637	13224638	Ace	24.8	33.3	29.05	chr3R_13224638_Ace
chr3R	13227870	13227871	Ace	26.6	35.3	30.95	chr3R_13227871_Ace
chr3R	13227970	13227971	Ace	33.42	47.95	40.69	chr3R_13227971_Ace
chr3R	14330745	14330746	NK7.1	16.2	16.7	16.45	chr3R_14330746_NK7.1
chr3R	14660839	14660840	Hexim	17.1	20	18.55	chr3R_14660840_Hexim
chr3R	14669984	14669985	Meltrin	16.95	20.7	18.82	chr3R_14669985_Meltrin
chr3R	14746335	14746336	jvl	36.4	20.9	28.65	chr3R_14746336_jvl
chr3R	14746546	14746547	smp-30	45.1	24	34.55	chr3R_14746547_smp-30
chr3R	14804349	14804350	btsz	16.5	26.5	21.5	chr3R_14804350_btsz
chr3R	15255687	15255688	CG42404	18.2	17.6	17.9	chr3R_15255688_CG42404
chr3R	15356475	15356476	Atg4b	15.4	20.7	18.05	chr3R_15356476_Atg4b
chr3R	15414730	15414731	Atx2	22.82	26.25	24.54	chr3R_15414731_Atx2
chr3R	15414731	15414732	Atx2	19	22.6	20.8	chr3R_15414732_Atx2
chr3R	15849417	15849418	cv-d	18.8	22.2	20.5	chr3R_15849418_cv-d
chr3R	16611267	16611268	NPF	22.98	23.52	23.25	chr3R_16611268_NPF
chr3R	16645743	16645744	CG10324	26.1	35	30.55	chr3R_16645744_CG10324
chr3R	17090737	17090738	cal1	25	15.4	20.2	chr3R_17090738_cal1
chr3R	17731884	17731885	Lgr1	20	19	19.5	chr3R_17731885_Lgr1
chr3R	17802763	17802764	CG17806	20.7	18.8	19.75	chr3R_17802764_CG17806
chr3R	19155252	19155253	CG11779	15.6	19.1	17.35	chr3R_19155253_CG11779
chr3R	20783186	20783187	Syp	21.1	17	19.05	chr3R_20783187_Syp
chr3R	20797469	20797470	Syp	15.3	20	17.65	chr3R_20797470_Syp
chr3R	20820785	20820786	CG17271	31.2	19.75	25.48	chr3R_20820786_CG17271
chr3R	20862212	20862213	CG3822	17	26.3	21.65	chr3R_20862213_CG3822
chr3R	20992668	20992669	Calx	17.8	27.5	22.65	chr3R_20992669_Calx
chr3R	21213891	21213892	SNF4Agamma	17.2	20	18.6	chr3R_21213892_SNF4Agamma
chr3R	21354284	21354285	mod(mdg4)	15	19	17	chr3R_21354285_mod(mdg4)
chr3R	21527750	21527751	CG7956	30.3	26.5	28.4	chr3R_21527751_CG7956
chr3R	21625731	21625732	E2f	18	23.7	20.85	chr3R_21625732_E2f
chr3R	23261698	23261699	orb	15.2	16.1	15.65	chr3R_23261699_orb
chr3R	23681818	23681819	eIF-3p66	20.4	21.5	20.95	chr3R_23681819_eIF-3p66
chr3R	23698883	23698884	prt	15.4	23.4	19.4	chr3R_23698884_prt
chr3R	23723418	23723419	CG10365	16.1	21.1	18.6	chr3R_23723419_CG10365
chr3R	23732353	23732354	Rpn9	20.4	16.7	18.55	chr3R_23732354_Rpn9
chr3R	24664388	24664389	slo	23.1	30	26.55	chr3R_24664389_slo
chr3R	24802164	24802165	polybromo	29.2	20.98	25.09	chr3R_24802165_polybromo
chr3R	24820485	24820486	Saf-B	15	22	18.5	chr3R_24820486_Saf-B
chr3R	25234647	25234648	CG10420	22.2	34.5	28.35	chr3R_25234648_CG10420
chr3R	26233920	26233921	CG12290	25.6	18.4	22	chr3R_26233921_CG12290
chr3R	28050111	28050112	CG34362	15.6	25.6	20.6	chr3R_28050112_CG34362
chr3R	28838531	28838532	Apc	20.4	18.8	19.6	chr3R_28838532_Apc
chr3R	29659085	29659086	Dop1R2	15.8	39.5	27.65	chr3R_29659086_Dop1R2
chr3R	29674515	29674516	Bub3	27.6	17.8	22.7	chr3R_29674516_Bub3
chr3R	31457698	31457699	Gprk2	23.5	24.5	24	chr3R_31457699_Gprk2
chr3R	31841367	31841368	RhoGAP100F	17.73	19	18.37	chr3R_31841368_RhoGAP100F
chr3R	5811503	5811504	CG11000	21.3	32.4	26.85	chr3R_5811504_CG11000
chr3R	5811505	5811506	CG11000	20.8	25.7	23.25	chr3R_5811506_CG11000
chr3R	7126383	7126384	CG10098	18.6	19.1	18.85	chr3R_7126384_CG10098
chr3R	8244435	8244436	CG18749	15.4	16.1	15.75	chr3R_8244436_CG18749
chr3R	8244435	8244436	CG33722	15.4	16.1	15.75	chr3R_8244436_CG33722
chr3R	9416762	9416763	alpha-Man-II	30.8	32.3	31.55	chr3R_9416763_alpha-Man-II
chr3R	9441505	9441506	ps	37.92	33.52	35.72	chr3R_9441506_ps
chr3R	9471135	9471136	CG16779	43.05	34.85	38.95	chr3R_9471136_CG16779
chr3R	9525979	9525980	CG8176	16.2	24.4	20.3	chr3R_9525980_CG8176
chr3R	9539464	9539465	mura	21.75	20.05	20.9	chr3R_9539465_mura
chr3R	9794186	9794187	CG8516	19.4	30.8	25.1	chr3R_9794187_CG8516
chr4	478956	478957	Asator	15.1	20	17.55	chr4_478957_Asator
chr4	532906	532907	zfh2	20	19.7	19.85	chr4_532907_zfh2
chr4	92946	92947	pan	22.5	20.8	21.65	chr4_92947_pan
chrX	10309093	10309094	alpha-Man-I	24.5	29	26.75	chrX_10309094_alpha-Man-I
chrX	12331302	12331303	Ten-a	34.8	34	34.4	chrX_12331303_Ten-a
chrX	16075472	16075473	Tob	23.68	29.32	26.5	chrX_16075473_Tob
chrX	16075887	16075888	Tob	22.2	22	22.1	chrX_16075888_Tob
chrX	16075888	16075889	Tob	21.6	24	22.8	chrX_16075889_Tob
chrX	16076959	16076960	Tob	20	23.3	21.65	chrX_16076960_Tob
chrX	16077193	16077194	Tob	17.85	19.15	18.5	chrX_16077194_Tob
chrX	16089317	16089318	Tob	15.2	16.1	15.65	chrX_16089318_Tob
chrX	3321068	3321069	dnc	22.7	28.9	25.8	chrX_3321069_dnc
chrX	3342369	3342370	dnc	17.4	22.2	19.8	chrX_3342370_dnc
chrX	6325433	6325434	CG15894	32	20.8	26.4	chrX_6325434_CG15894
chrX	9172798	9172799	mei-P26	17.3	23.1	20.2	chrX_9172799_mei-P26
chrX	9179452	9179453	mei-P26	17.35	22.23	19.79	chrX_9179453_mei-P26
chrX	9188891	9188892	mei-P26	15.8	18.4	17.1	chrX_9188892_mei-P26
